# Supplementary material for: Results of DUET: A Web-Based Weight Loss Randomized Controlled Feasibility Trial among Cancer Survivors and Their Chosen Partners
Source: Cancers (Basel). 2023 Mar 3;15(5):1577. doi: 10.3390/cancers15051577 (PMC10000640; doi:10.3390/cancers15051577)
Supplement: Supplementary file 1 [file cancers-15-01577-s001.zip]

Archive with 1 entries (1 files):
- cancers-2192383-supplementary.pdf
